# Supplementary material for: Complexation of Boronic Acid with Chiral α-Hydroxycarboxylic Acids and the Ability of the Complexes to Catalyze α-Hydroxycarboxylic Acid Esterification
Source: Molecules. 2023 Dec 20;29(1):43. doi: 10.3390/molecules29010043 (PMC10779702; doi:10.3390/molecules29010043)
Supplement: Supplementary file 1 [file molecules-29-00043-s001.zip]

Archive with 1 entries (1 files):
- molecules-2758266-supplementary.pdf
